# Supplementary material for: Facile mutant identification via a single parental backcross method and application of whole genome sequencing based mapping pipelines
Source: Front Plant Sci. 2013 Sep 13;4:362. doi: 10.3389/fpls.2013.00362 (PMC3772335; doi:10.3389/fpls.2013.00362)
Supplement: Supplementary Table 1 — Read statistics for Illumina Hiseq2000 mapping. [file DataSheet1.XLS]

## Sheet: Sheet1
Supplementary Table 1: read statistics for Illumina HiSeq2000 deep sequencing
Read statistics
Both runs combined
	Parent (mir159a)	Mutant (Line 26)
Total number of paired reads	31786144	33726432
Paired reads after quality filtering	31203063	33006794
Average length after trimming	99	99
Number of properly paired mapped reads	29438383	30644168
Average genome coverage	48	50
1st run
	Parent (mir159a)	Mutant (Line 26)
Total number of paired reads	15019408	15719408
Paired reads after quality filtering	14866572	15535913
Average length after trimming	99	99
Number of properly paired mapped reads	14019959	14399914
Average genome coverage	23	24
2nd run
	Parent (mir159a)	Mutant (Line 26)
Total number of paired reads	16766736	18007024
Paired reads after quality filtering	16336491	17470881
Average length after trimming	99	99
Number of properly paired mapped reads	15418453	16244054
Average genome coverage	25	26
