# Supplementary material for: Facile mutant identification via a single parental backcross method and application of whole genome sequencing based mapping pipelines
Source: Front Plant Sci. 2013 Sep 13;4:362. doi: 10.3389/fpls.2013.00362 (PMC3772335; doi:10.3389/fpls.2013.00362)
Supplement: Supplementary Table 3 — List of SNPs identified on chromosome III of BCF2 for different SNP calling pipelines. [file DataSheet3.XLSX]

## Sheet: Sheet1
supplementary table 3: allecic frequencies/ChD for chromosome 3 calculated via differing pipelines for BCF2
	chr3 pos	samtools	gatk	ngm file	shoremap	ngmweb
	82825	0.942308	0.94	0.94	0.960784	0.94
	1247713	0.980769	0.98	0.98	0.980769
	1258594				0.28125
	1405085	1	1	1	1	1
	1428817				0.4
	1538779				0.266667
	1760728				0.30303
	1775592	0.978261	0.977778	0.98	0.978261
	2546780	0.2
	2814119	0.605263		0.64
	3057628	0.977778	0.976744	0.98	0.977778	0.98
	3250727		0.30303
	3284347	0.2
	3551047	0.230769
	3760787	0.26087
	3775054	0.826087	0.818182	0.83	0.829787
	4144172	0.185185
	4144191		0.258065
	4843906				0.257143
	4919240	0.857143	0.861111	0.86	0.861111	0.86
	5278081	0.38
	5278194	0.232558
	5482374	0.878049	0.878049	0.88	0.880952	0.88
	5755261	0.804348	0.808511	0.81	0.808511
	6035523	0.844444	0.847826	0.85	0.851064	0.85
	6172995				0.264706
	6638660	0.216216	0.27027	0.25	0.25	0.25
	6688436	0.2	0.193548
	6884417	0.666667	0.666667	0.67	0.666667
	6928487	0.119048
	6940909	0.5	0.516129	0.52	0.516129
	6983113	0.759259	0.773585	0.76	0.763636
	7272230	0.216216	0.216216	0.22	0.210526
	7739601				0.391304
	7765222				0.25
	7972634	0.214286	0.25	0.23
	8122495	0.675676	0.666667	0.68	0.675676
	8538455	0.309524	0.275	0.3	0.302326
	8543577	0.272727
	8548715				0.285714
	8901298	0.5
	8952879	0.181818
	9306841	0.135135
	9373898	0.475	0.463415	0.46	0.463415
	9436407	0.310345
	9502544	0.166667	0.214286
	9507519					0.81
	9618527	0.552632	0.571429	0.57	0.571429
	9976818		0.257143		0.297297
	9990636	0.735294	0.735294	0.74	0.735294
	10163762	0.808511	0.808511	0.81	0.808511	0.81
	10188157	0.352941
	10188161	0.25
	10257492				0.264706
	10427470	0.611111	0.631579	0.63	0.621622	0.63
	10556294	0.653061	0.652174	0.65	0.653061
	10834474	0.35	0.416667
	10884239	0.461538	0.5
	10937333				0.205128
	11303537				0.375
	11421729				0.37037
	11601323	0.3		0.27
	11602602	0.565217	0.583333	0.58	0.565217
	11924474	0.181818
	11957833	0.552632	0.567568	0.56	0.564103	0.56
	12060548	0.52	0.52	0.52	0.565217
	12204172	0.25		0.26
	12204337		0.309091	0.31
	12204396				0.270833
	12204646	0.24
	12209688	0.25
	12209868		0.35		0.257143
	12210073	0.22
	12210106		0.395833
	12210134		0.416667
	12212891				0.276596
	12223581				0.294118
	12223583				0.30303
	12246318	0.315789	0.321429	0.31
	12250498	0.264151
	12250673	0.477273
	12253262	0.42
	12397123				0.276596
	12501961	0.642857	0.625	0.62	0.625
	12570801	0.4
	12709653	0.621622	0.621622	0.62	0.615385
	12854813				0.235294
	12893634				0.227273
	12985477	0.27
	13059061	0.15625
	13190237	0.3		0.39
	13190564		0.3
	13254701				0.229508
	13280279				0.219512
	13418566	0.769231	0.763158	0.77	0.769231
	13555747				0.230769
	13564635				0.28125
	13564686				0.3
	13577383	0.772727	0.777778	0.78	0.782609
	13589087	0.653226	0.812785
	13589121		0.75641	0.79
	13589701	0.849673	0.922619
	13590076		0.142276
	13590165	0.511628		0.49
	13590264	0.37
	13590357		0.134146
	13592643	0.36
	13595915	0.19
	13596559	0.361111
	13598102		0.251366
	13598338				0.25
	13598341				0.277778
	13598528	0.46
	13598577	0.54
	13604679	0.28
	13604965				0.264706
	13685860	0.3
	13700519	0.21
	13709775		0.692
	13710281	0.161111	0.136095
	13713331	0.39
	13713619	0.32
	13762978		0.170213
	13771857	0.47
	13772076	0.478873
	13788832	0.181818
	13788863		0.245283
	13795771	0.37
	13811976	0.23
	13814683	0.74
	13814775	0.32
	13814802	0.271605		0.45
	13815286	0.43
	13815924	0.3
	13840314				0.305556
	13840971				0.203704
	13843907				0.205128
	13843995				0.205128
	13853637	0.42
	13854139	0.277778			0.25
	13861160	0.264706
	13861399	0.339623	0.368421	0.38
	13869888		0.210526
	13869934		0.134831
	13885943	0.222222
	14016592	0.558824	0.5625	0.56	0.558824
	14048194				0.236842
	14049194				0.254902
	14075541	0.644444	0.644444	0.64	0.644444
	14172544		0.43038
	14173671	0.67
	14173914	0.73
	14180582	0.37
	14186292	0.167464	0.159817
	14186303		0.153153
	14187204		0.28777
	14187238		0.189655
	14190652		0.192
	14194084		0.553191
	14196383	0.51
	14207775		0.125506
	14208440	0.34
	14208517	0.38
	14212101	0.317073		0.55
	14212149	0.263158	0.207317
	14212480	0.32
	14212601	0.433628
	14214124	0.39
	14215309	0.448276
	14215612		0.743243
	14218293	0.2
	14223186	0.48
	14224952	0.329268
	14225143	0.32906
	14266407				0.242424
	14266412				0.242424
	14266440				0.258065
	14282385	0.517241	0.5	0.5	0.5
	14313913				0.231884
	14314833					0.36
	14315137	0.35
	14338945				0.212766
	14392078				0.244444
	14392080				0.25
	14437676	0.27
	14439691				0.241379
	14457160		0.428571
	14475959				0.215686
	14517804		0.185185
	14564349				0.4
	14817699	0.666667
	14891700	0.618182	0.611111	0.64	0.618182
	14960791	0.235294	0.235294
	15140443				0.257143
	15140458				0.285714
	15140476				0.296296
	15140745		0.257143
	15140757		0.282051
	15140758	0.28
	15142489				0.275862
	15142536				0.266667
	15143536	0.32
	15143680	0.333333
	15143974	0.28	0.333333
	15143997					0.37
	15144003	0.41				0.41
	15144159	0.257143	0.428571
	15144275					0.27
	15144587				0.225
	15145366				0.282051
	15145370				0.289474
	15166957				0.242424
	15172878	0.515152	0.5	0.5	0.5
	15234152	0.25	0.166667
	15250805				0.25
	15251904				0.212121
	15252950	0.28
	15253005		0.540541
	15257635	0.222222
	15257648	0.222222
	15258015	0.2
	15258114				0.285714
	15258281				0.211538
	15258304				0.272727
	15258601	0.372881
	15258983				0.233333
	15259017				0.241379
	15259705	0.228571		0.21
	15259896				0.263158
	15300816	0.272727
	15301156	0.227273
	15301168				0.208333
	15366018	0.176471
	15379713	0.823529	0.828571	0.83	0.828571
	15414359				0.217391
	15415001				0.227273
	15415018				0.210526
	15599514	0.588235	0.571429	0.57	0.571429
	15715061				0.275
	15715077				0.26087
	15715716	0.27
	15716214	0.257576
	15716240		0.293333
	15717631	0.34	0.205128
	15718747	0.192308		0.21	0.283582
	15718946	0.481013
	15719536				0.25
	15729382	0.710526	0.714286	0.71	0.714286
	15739239		0.306818
	15815340				0.27907
	15841699	0.222222	0.222222
	15896842	0.659091	0.644444	0.64	0.644444
	16051835	0.176471
	16071231		0.347826
	16197445	0.638889	0.631579	0.63	0.648649	0.63
	16303099				0.217391
	16637236	0.394737	0.410256	0.41	0.451613
	16764665	0.6	0.6	0.61	0.6
	16995272	0.261905	0.295455
	17037940	0.634146	0.609756	0.62	0.619048
	17585932	0.568182	0.568182	0.56	0.568182
	17617169	0.166667
	18020989	0.166667
	18344254				0.225
	18404822	0.2
	18567337	0.210526
	18617521	0.2	0.157895
	18681618	0.6	0.588235	0.6	0.6	0.6
	18971758	0.619048	0.652174	0.63	0.638298
	19279546	0.285714
	19542160	0.15
	19878577	0.285714		0.27
	20142960	0.2
	20846477	0.594595	0.594595	0.58	0.578947	0.58
	21332660				0.333333
	21355435	0.176471
	21608672				0.296296
	21694175				0.30303
	21694181				0.28125
	21911178				0.222222
	22048083				0.3
	22396894	0.230769
	22517406	0.677419	0.7	0.68	0.677419
	22618321	0.454545	0.448276
	23175058	0.5
	23211133	0.391304	0.391304	0.42	0.391304
	23319774	0.557692	0.54717	0.56	0.54717
